# Supplementary material for: The Impact of a 1,2,3-Triazole Motif on the Photophysical Behavior of Non-K Tetrasubstituted Pyrene with a Substitution Pattern Providing the Long Axial Symmetry
Source: Molecules. 2022 Jul 5;27(13):4314. doi: 10.3390/molecules27134314 (PMC9268544; doi:10.3390/molecules27134314)
Supplement: Supplementary file 1 [file molecules-27-04314-s001.zip]

Archive with 1 entries (1 files):
- molecules-1787955-supplementary.pdf
